# Supplementary material for: An infection-induced RhoB-Beclin 1-Hsp90 complex enhances clearance of uropathogenic Escherichia coli
Source: Nat Commun. 2021 May 10;12:2587. doi: 10.1038/s41467-021-22726-8 (PMC8110956; doi:10.1038/s41467-021-22726-8)
Supplement: Supplementary file 2 — Supplementary Data 1 [file 41467_2021_22726_MOESM2_ESM.xlsx]

## Sheet: Sheet1
Supplementary Data 1. Strains and plasmids in this study
Strain or plasmid	Description	Source
Bacterial strain
E. coli BL21	F- ompT hsdSB (rB- mB-) gal dcm (DE3)	Novagen, Merck-Millipoe
E. coli DH5α	F- φ80lacZ M15 endA recA1 hsdR (rk- mk-) supE44 thi-1 gyrA96 relA1_(lacZYA-argF) U169	Beijing Dingguo Biotechmology Development Center, Beijing, China
Plasmid
mCherry-GFP-LC3	For overexpressing mCherry- and GFP-fused LC3	MiaoLing Plasmid Sharing Platform
GFP-LC3	For overexpressing GFP-fused LC3	MiaoLing Plasmid Sharing Platform
mCherry-LC3	For overexpressing mCherry-fused LC3	MiaoLing Plasmid Sharing Platform
pCMV-Tag2B	Mammalian Expression Vector, KanR	Novagen, Invitrogen
pCMV-FLAG-RhoB	For overexpressing RhoB-WT with a FLAG tag at N-terminus	This work
pCMV-FLAG-RhoB Q63E	For overexpressing RhoB-Q63E with a FLAG tag at N-terminus	This work
pCMV-FLAG-RhoB Q63L	For overexpressing RhoB-Q63L with a FLAG tag at N-terminus	This work
pCMV-FLAG-RhoB T19N	For overexpressing RhoB-T19N with a FLAG tag at N-terminus	This work
pCMV-FLAG-RhoB S185A	For overexpressing RhoB-S185A with a FLAG tag at N-terminus	This work
pCMV-FLAG-RhoB C193S	For overexpressing RhoB-C193S with a FLAG tag at N-terminus	This work
pCDNA 3.1 (-)	Mammalian Expression Vector, AmpR	Lab stored
pCDNA-MYC-Beclin 1	For overexpressing Beclin 1 with MYC tags at both N- and C-terminuses	This work
pCDNA-MYC-Beclin 1 1-88	For overexpressing Beclin 1 1-88 with MYC tags at both N- and C-terminuses	This work
pCDNA-MYC-Beclin 1 1-150	For overexpressing Beclin 1 1-150 with MYC tags at both N- and C-terminuses	This work
pCDNA-MYC-Beclin 1 1-244	For overexpressing Beclin 1 1-244 with MYC tags at both N- and C-terminuses	This work
pCDNA-MYC-Beclin 1 1-337	For overexpressing Beclin 1 1-337 with MYC tags at both N- and C-terminuses	This work
pCDNA-HA-Hsp90	For overexpressing Hsp90 with a HA tag at N-terminus	This work
p3xFLAG-CMV-10	Trc expression vector, AmpR	Novagen, Invitrogen
p3xFLAG-RhoB	For overexpressing RhoB-WT with a 3×FLAG tag at N-terminus	This work
p3xFLAG-RhoB 42-196	For overexpressing RhoB 42-196 with a 3×FLAG tag at N-terminus	This work
p3xFLAG-RhoB 89-196	For overexpressing RhoB 89-196 with a 3×FLAG tag at N-terminus	This work
p3xFLAG-RhoB 118-196	For overexpressing RhoB 118-196 with a 3×FLAG tag at N-terminus	This work
p3xFLAG-RhoB 141-196	For overexpressing RhoB 141-196 with a 3×FLAG tag at N-terminus	This work
p3xFLAG-RhoB 1-180	For overexpressing RhoB 1-180 with a 3×FLAG tag at N-terminus	This work
p3xFLAG-RhoB T129V	For overexpressing RhoB-T129V with a 3×FLAG tag at N-terminus	This work
p3xFLAG-RhoB R133A	For overexpressing RhoB-R133A with a 3×FLAG tag at N-terminus	This work
p3xFLAG-RhoB Q136G	For overexpressing RhoB-Q136G with a 3×FLAG tag at N-terminus	This work
pGEX4T-3	Trc expression vector containing C-terminal GST-tag, AmpR	Lab stored
pGEX4T-3-RhoB	For bacterially expressing GST-fused RhoB-WT	This work
pGEX4T-3-RhoB 42-196	For bacterially expressing GST-fused RhoB 42-196	This work
pGEX4T-3-RhoB 89-196	For bacterially expressing GST-fused RhoB 89-196	This work
pGEX4T-3-RhoB 118-196	For bacterially expressing GST-fused RhoB 118-196	This work
pGEX4T-3-RhoB 141-196	For bacterially expressing GST-fused RhoB 141-196	This work
pGEX4T-3-Beclin 1	For bacterially expressing GST-fused Beclin 1	This work
pGEX4T-3-Beclin 1 88-450	For bacterially expressing GST-fused Beclin 1 88-450	This work
pGEX4T-3-Beclin 1 150-450	For bacterially expressing GST-fused Beclin 1 150-450	This work
pGEX4T-3-Beclin 1 244-450	For bacterially expressing GST-fused Beclin 1 244-450	This work
pGEX4T-3-Beclin 1 337-450	For bacterially expressing GST-fused Beclin 1 337-450	This work
pGEX4T-3-Hsp90	For bacterially expressing GST-fused Hsp90	This work
pRK5-HA-K11-Ub	For overexpressing K11-linked ubiquitin with a HA tag at N-terminus	Addgene
pRK5-HA-K48-Ub	For overexpressing K48-linked ubiquitin with a HA tag at N-terminus	Addgene
