# Supplementary material for: An infection-induced RhoB-Beclin 1-Hsp90 complex enhances clearance of uropathogenic Escherichia coli
Source: Nat Commun. 2021 May 10;12:2587. doi: 10.1038/s41467-021-22726-8 (PMC8110956; doi:10.1038/s41467-021-22726-8)
Supplement: Supplementary file 3 — Supplementary Data 2 [file 41467_2021_22726_MOESM3_ESM.xlsx]

## Sheet: Sheet1
Supplementary Data 2. Primers and siRNAs in this study
Primer	Sequence (5’-3’)	Description
WQ0852	CGCGGATCCGCGGCCATCCG	For cloning RhoB into pCMV-Tag2B, forward primer
WQ0853	CCCAAGCTTTCATAGCACCTTGCA	For cloning RhoB into pCMV-Tag2B, reverse primer
WQ1093	GACACGGCGGGCGAGGAGGACTA	For cloning RhoB Q63E into pCMV-Tag2B, forward primer
WQ1094	CGCCCGCCGTGTCCCACAGCGCCAG	For cloning RhoB Q63E into pCMV-Tag2B, reverse primer
WQ1095	CGTGTGGCAAGAAGTGCCTGCTG	For cloning RhoB T19N into pCMV-Tag2B, forward primer
WQ1096	TTCTTGCCACACGCGCCGTCGCC	For cloning RhoB T19N into pCMV-Tag2B, reverse primer
WQ1097	GACACGGCGGGCCTGGAGGACTA	For cloning RhoB Q63L into pCMV-Tag2B, forward primer
WQ1098	AGGCCCGCCGTGTCCCACAGCGCCAG	For cloning RhoB Q63L into pCMV-Tag2B, reverse primer
WQ1321	CAGAAGCGCTACGGCGCCCAGAACGGC	For cloning RhoB S185A into pCMV-Tag2B, forward primer
WQ1322	CGCCGTAGCGCTTCTGCAGCGCGGCGCG	For cloning RhoB S185A into pCMV-Tag2B, reverse primer
WQ1327	GGCTGAGCCGGCAGATAAAA	For cloning RhoB C193S into pCMV-Tag2B, forward primer
WQ1328	TGCAGTTGATGCAGCCGTTCTGGGAGC	For cloning RhoB C193S into pCMV-Tag2B, reverse primer
WQ1395	GATCGCGGCCGCGCCACCATGGAAGGGTCTAAGACGTCCAA	For cloning Beclin 1 into pCDNA3.1, forward primer
WQ1410	GATCGAATTCTCACAGATCCTCTTCTGAGATGAGTTTTTGTTCTTTGTTATAAAATTGTGAGGACAC	For cloning Beclin 1 into pCDNA3.1, reverse primer
WQ1450	GATCGAATTCTCACAGATCCTCTTCTGAGATGAGTTTTTGTTCCATCCTGGCTGGGGGGATGAA	For cloning Beclin 1 1-88 into pCDNA3.1, reverse primer
WQ1451	GATCGAATTCTCACAGATCCTCTTCTGAGATGAGTTTTTGTTCAGTGTCCAGCTGGTCTAAAAG	For cloning Beclin 1 1-150 into pCDNA3.1, reverse primer
WQ1452	GATCGAATTCTCACAGATCCTCTTCTGAGATGAGTTTTTGTTCATCCAGCTCCAGCTGCTGTCG	For cloning Beclin 1 1-244 into pCDNA3.1, reverse primer
WQ1453	GATCGAATTCTCACAGATCCTCTTCTGAGATGAGTTTTTGTTCTGAATGGTTTCCGTAAGGAAC	For cloning Beclin 1 1-337 into pCDNA3.1, reverse primer
WQ1454	CTGGTTCCGCGTGGATCCCCGACTCAGCTCAACGTCACTGAAAAT	For cloning Beclin 1 150-450 into pCDNA3.1, reverse primer
WQ1473	GATCGGATCCTCACTGCAGCGCGGCGCGCGTGG	For cloning RhoB 1-180 into p3xFLAG-CMV-10, reverse primer
WQ1474	GATCGAATTCAGTGGCGACATTGAGGTGGAC	For cloning RhoB 42-196 into p3xFLAG-CMV-10, forward primer
WQ1476	GATCGAATTCAGCGGCCATCCG	For cloning RhoB into p3xFLAG-CMV-10, forward primer
WQ1477	GATCGGATCCTCATAGCACCTTGCA	For cloning RhoB into p3xFLAG-CMV-10, reverse primer
WQ1610	GATCGAATTCAGACTCGCTGGAGAACAT	For cloning RhoB 89-196into p3xFLAG-CMV-10, forward primer
WQ1611	GATCGAATTCAACGGATGACGGCCGCGCCATGGCCGT	For cloning RhoB 141-196into p3xFLAG-CMV-10, forward primer
WQ1644	GATCGAATTCAAAAAAAGACCTGCGCAGCGA	For cloning RhoB 118-196into p3xFLAG-CMV-10, forward primer
WQ1645	GACGAGCATGTCCGCGTAGAGCTGGCCCGCA	For cloning RhoB T129V into p3xFLAG-CMV-10, forward primer
WQ1646	ACGCGGACATGCTCGTCGCTGCGCAGGTC	For cloning RhoB T129V into p3xFLAG-CMV-10, reverse primer
WQ1647	CGCACAGAGCTGGCCGCCATGAAGCAG	For cloning RhoB R133A into p3xFLAG-CMV-10, forward primer
WQ1648	GCGGCCAGCTCTGTGCGGACATGCTCGT	For cloning RhoB R133A into p3xFLAG-CMV-10, reverse primer
WQ1649	CTGGCCCGCATGAAGGGGGAACCCGTGC	For cloning RhoB Q136G into p3xFLAG-CMV-10, forward primer
WQ1650	CCCTTCATGCGGGCCAGCTCTGTGCG	For cloning RhoB Q136G into p3xFLAG-CMV-10, reverse primer
WQ1733	GATCGGATCCATGGCGGCCATCCGCAAGAA	For cloning RhoB into pGEX4T-3, forward primer
WQ1734	GATCGTCGACTCATAGCACCTTGCAGCAGT	For cloning RhoB into pGEX4T-3, reverse primer
WQ1735	GATCGGATCCATGGAAGGGTCTAAGACGTC	For cloning Beclin 1 into pGEX4T-3, forward primer
WQ1736	GATCGTCGACTCATTTGTTATAAAATTGT	For cloning Beclin 1 into pGEX4T-3, reverse primer
WQ1737	GATCGGATCCATGCCTGAGGAAACCCAGA	For cloning HSP90 into pGEX4T-3, forward primer
WQ1738	GATCGTCGACTTAGTCTACTTCTTCCATGC	For cloning HSP90 into pGEX4T-3, reverse primer
WQ1739	GATCGGATCCATGATGTCCACAGAAAGTGC	For cloning Beclin 1 88-450 into pGEX4T-3, forward primer
WQ1740	GATCGGATCCACTCAGCTCAACGTCACTGAAAAT	For cloning Beclin 1 150-450 into pGEX4T-3, forward primer
WQ1741	GATCGGATCCGATGATGAGCTGAAGAGTGTT	For cloning Beclin 1 244-450 into pGEX4T-3, forward primer
WQ1742	GATCGGATCCTCATATCTGGAGTCTCTGACA	For cloning Beclin 1 337-450 into pGEX4T-3, forward primer
WQ1847	GATCGGATCCAGTGGCGACATTGAGGTGGAC	For cloning RhoB 42-196 into pGEX4T-3, forward primer
WQ1848	GATCGGATCCATGGACTCGCTGGAGAACAT	For cloning RhoB 89-196 into pGEX4T-3, forward primer
WQ1849	GATCGGATCCATGACGGATGACGGCCGCGCCATGGCCGT	For cloning RhoB 141-196 into pGEX4T-3, forward primer
WQ1850	GATCGGATCCATGAAAAAAAGACCTGCGCAGCGA	For cloning RhoB 118-196 into pGEX4T-3, forward primer
WQ1851	GATCGTCGACTCATAGCACCTTGCAGCAGT	For cloning RhoB into pGEX4T-3, reverse primer
WQ1347	CGTGGAATGGAATGAGAT	For human Beclin 1 qRT-PCR
WQ1348	GGTCAAACTTGTTGTCCC	For human Beclin 1 qRT-PCR
WQ1893	GGAGCGAGATCCCTCCAAAAT	For human GAPDH qRT-PCR
WQ1894	GGCTGTTGTCATACTTCTCATGG	For human GAPDH qRT-PCR
siRhoB #1	GCUGAUCGUGUUCAGUAAG	Sense
siRhoB #2	CCGUCUUCGAGAACUAUGU	Sense
siRhoB #3	ACGUCAUUCUCAUGUGCUU	Sense
siScr #1	GCGACGAUCUGCCUAAGAU	Sense
siScr #2	UUCUCCGAACGUGUCACGU	Sense
siATG7 #1	CCAACACACUCGAGUCUUU	Sense
siATG7 #2	GGAGUCACAGCUCUUCCUU	Sense
siHSP90 #1	CUAUGGGUCGUGGAACAAA	Sense
siHSP90 #2	AACCCUGACCAUUCCAUUAUU	Sense
siHSP90 #3	CAGAAUGAAGGAGAACCAGAA	Sense
siBeclin 1 #1	GGUCUAAGACGUCCAACAA	Sense
siBeclin 1 #2	GAGAGGAGCCAUUUAUUGA	Sense
siBeclin 1 #3	GAUACCGACUUGUUCCUUA	Sense
siSQSTM1 #1	CGCUCACCGUGAAGGCCUA	Sense
siSQSTM1 #2	AGAUUCGCCGCUUCAGCUU	Sense
siRubicon #1	GGACUGACCCUGAUUACAU	Sense
siRubicon #2	GGGUCCAGCUGUGUCACAU	Sense
siTLR4	GCCGAAAGGUGAUUGUUGU	Sense
siATG16L1 #1	CCUCUUAGCAGCUUCAAAU	Sense
siATG16L1 #2	CCAGUUGCAAUGAUAUUGU	Sense
