# Supplementary material for: An infection-induced RhoB-Beclin 1-Hsp90 complex enhances clearance of uropathogenic Escherichia coli
Source: Nat Commun. 2021 May 10;12:2587. doi: 10.1038/s41467-021-22726-8 (PMC8110956; doi:10.1038/s41467-021-22726-8)
Supplement: Supplementary file 6 — Source Data [file 41467_2021_22726_MOESM6_ESM.xlsx]

## Sheet: Fig.1a
Fig. 1a
	RhoB/β-Actin
	0			10			50
	100	100	100	118	120	157	176	172	276

## Sheet: Fig.1b
Fig. 1b
	RhoB/β-Actin
	Control			0.5			1.0			2.0			4.0			6.0
	100	100	100	263	253	182	381	432	274	503	571	790	365	438	444	348	364	146

## Sheet: Fig. 1c
Fig.1c
	left	5637								right	J82
	Vector				RhoB					Vector						RhoB
	3500	2960	2246	2420	1380	970	700	350		160	235	245	95	95	125	20	25	35	25	40	65

## Sheet: Fig.1d
Fig.1d
	Vector										RhoB
	31.18	24.5	25.25	18.38	31	19.47	26.83	20.42	19.24	23.57	6.11	3.64	3.66	3.67	8.3	6	6.05	5.41	9.69	6.81

## Sheet: Fig.1e
Fig. 1e
	siScr			siRhoB #1			siRhoB #2			siRhoB #3
	596	647	514	1478	737	945	1326	1831	1278	1903	1717	1979

## Sheet: Fig.1f
Fig.1f
	Vector					RhoB
	33	29	45	6	25	100	92	67	64	73

## Sheet: Fig.1i
Fig.1i
		Vector			RhoB
	P62+	19	29	27	17	37	34
	Ub+	40	29	41	28	47	60

## Sheet: Fig. 1j
Fig.1j
		Vector			RhoB
	P62+ LC3+	17	16	15	29	34	30
	Ub+ LC3+	10	19	6	31	34	44

## Sheet: Fig.1k
Fig.1k
	Vector siScr			RhoB siScr			RhoB siATG7 #1			RhoB siATG7 #2			RhoB siP62 #1			RhoB siP62 #2			RhoB siRubicon #1			RhoB siRubicon #2
	89	117	94	15	23	25	65	61	63	43	58	50	82	65	64	51	40	36	45	55	26	39	34	27

## Sheet: Fig.2a
Fig.2a
	LC3-II/β-Actin
	0			0.1			0.5			1.0
	100	100	100	109	122	159	138	147	158	216	246	200
	P62/β-Actin
	0			0.1			0.5			1.0
	100	100	100	97	61	80	41	61	60	51	22	57

[truncated: 48 more sheets: Fig.2b, Fig.2c, Fig.2d, Fig.2e, Fig.2g, Fig.2h, Fig.2i, Fig.3g, Fig.4a, Fig.4b, Fig.4c, Fig.4d, Fig.4e, Fig.4f, Fig.5c , Fig.5e, Fig.5f, Fig.5h, Fig.6a, Fig.6c …]
